# Supplementary material for: The Discovery of Novel α2a Adrenergic Receptor Agonists Only Coupling to Gαi/O Proteins by Virtual Screening
Source: Int J Mol Sci. 2024 Jun 30;25(13):7233. doi: 10.3390/ijms25137233 (PMC11241340; doi:10.3390/ijms25137233)
Supplement: Supplementary file 1 [file ijms-25-07233-s001.zip]

Archive with 1 entries (1 files):
- ijms-3008034-supplementary.pdf
